# Supplementary material for: Mendelian randomization study of whole blood viscosity and cardiovascular diseases
Source: PLoS One. 2024 Apr 26;19(4):e0294095. doi: 10.1371/journal.pone.0294095 (PMC11051600; doi:10.1371/journal.pone.0294095)
Supplement: S1 Table — (XLSX) [file pone.0294095.s001.xlsx]

## Sheet: S1 Table
Chromosome	Position	ID	Allele0	Allele1	Beta	SE	F	P value	Pleiotrophy (Trait, PMID, Beta, P value)
1	25293356	rs4265380	C	T	-0.0242428	0.00330622	53.7653	2.25944e-13	NA
1	154319756	rs1194584	G	T	-0.019584	0.00331689	34.8611	3.54095e-09	NA
1	161671306	rs61804211	G	T	-0.0953928	0.00536821	315.771	1.20809e-70	NA
2	27742603	rs780093	C	T	0.0234633	0.0034021	47.5646	5.32108e-12	(Type II diabetes, 26551672, -0.07974, 1.3e-09), (Low density lipoprotein, 24097068, 0.0223, 2.359e-08), (Total cholesterol, 24097068, 0.0515, 2.591e-42), (Total cholesterol, 20686565, 0.0526, 5.455e-25), (Triglycerides, 24097068, 0.1106, 6.17e-220), (Triglycerides, 20686565, 0.1117, 5.68e-124), (Total cholesterol, 20339536, NA, 1.27e-14), (Total cholesterol, 20686565, NA, 5.455e-25), (Total chol…
2	46353166	rs10495928	A	G	-0.0251189	0.00349198	51.7437	6.32412e-13	NA
2	100835734	rs10865035	G	A	0.0236006	0.00330225	51.0771	8.87973e-13	NA
2	102111943	rs13390891	C	T	0.0241897	0.00346602	48.7078	2.97098e-12	NA
2	112211072	rs56386991	C	T	-0.01943	0.00354463	30.0472	4.21697e-08	NA
2	113972945	rs752590	A	G	0.0254406	0.00403666	39.7201	2.93103e-10	NA
2	165528624	rs1128249	G	T	-0.0218896	0.0033638	42.3463	7.6454e-11	(Type II diabetes, 26551672, -0.09803, 4.4e-14), (High density lipoprotein, 24097068, 0.0229, 2.978e-10), (Triglycerides, 24097068, -0.027, 2.754e-15), (Triglycerides, 20686565, -0.0289, 2.237e-10), (Triglycerides, 20686565, NA, 2.237e-10), (Type 2 diabetes, 22885922, NA, 1.7e-08), (Body fat percentage, UKBB, 0.01945, 1.762e-24), (Diabetes diagnosed by doctor, UKBB, -0.003408, 1.602e-10), (Whole …
3	12314846	rs4279078	G	A	0.0378758	0.00505447	56.1529	6.70502e-14	NA
3	50207227	rs3774749	C	T	-0.0187814	0.00330135	32.3648	1.27785e-08	(Alcohol intake frequency, UKBB, 0.01969, 3.208e-08), (Average weekly beer plus cider intake, UKBB, 0.01116, 2.562e-08), (Body fat percentage, UKBB, 0.01578, 2.757e-17), (Body mass index, UKBB, 0.0264, 5.689e-28), (Weight, UKBB, 0.02118, 2.293e-23), (Whole body fat mass, UKBB, 0.02293, 4.619e-22), (Whole body fat-free mass, UKBB, 0.01143, 1.123e-13), (Whole body water mass, UKBB, 0.0116, 5.309e-1…
3	58360800	rs11130630	A	G	-0.0302905	0.00340028	79.3567	5.18442e-19	NA
3	135974216	rs9844666	G	A	0.0260918	0.00386316	45.6166	1.43814e-11	(Body mass index, 29273807, 0.014, 2.6e-08), (Body mass index, 29273807, 0.014, 1.2e-08), (Body mass index, UKBB, 0.01925, 8.222e-12), (Body mass index, UKBB, 0.01855, 3.98e-11), (Body mass index, UKBB, 0.0189, 1.761e-11), (Body mass index, UKBB, 0.01896, 1.542e-11), (Body mass index, UKBB, 0.01895, 1.644e-11), (Body mass index, UKBB, 0.01909, 1.044e-11), (Body mass index, UKBB, 0.0191, 1.065e-11…
3	141206800	rs9819371	C	T	-0.0418106	0.0067003	38.939	4.3726e-10	NA
3	186735690	rs5001409	A	C	-0.0188112	0.00337326	31.0981	2.45296e-08	NA
4	3451109	rs2498323	G	A	0.0340225	0.00549895	38.2801	6.1283e-10	NA
4	26152727	rs77849807	A	G	0.087494	0.0131836	44.0442	3.20996e-11	NA
4	55407762	rs172629	C	G	-0.0302622	0.00496741	37.1143	1.11404e-09	NA
4	100239319	rs1229984	C	T	-0.0637989	0.011054	33.311	7.85308e-09	(Drinking intensity in ever drinkers, 21437268, NA, 3e-20), (Drinking intensity in ever drinkers in upper aero digestive tract cancer cases, 21437268, NA, 3e-12), (Alcohol consumption, 23743675, NA, 2e-08), (Alcohol consumption drinks per week, 28485404, 0.19, 3e-32), (Alcohol drinker status: never, UKBB, 0.01295, 7.975e-20), (Alcohol intake frequency, UKBB, 0.2818, 3.565e-122), (Alcohol intake v…
4	103444698	rs1585213	C	T	-0.0197083	0.00335679	34.4707	4.32753e-09	NA
5	55444683	rs7731626	G	A	-0.0217065	0.00339379	40.9081	1.59555e-10	NA
5	95277555	rs3777175	A	G	0.022164	0.00406363	29.7487	4.91836e-08	NA
6	403604	rs1877179	A	G	-0.0364475	0.00597651	37.1912	1.07103e-09	NA
6	31346445	rs2523627	T	G	0.0239261	0.00338796	49.8732	1.64021e-12	NA
6	32634467	rs3891175	C	T	-0.068072	0.00379562	321.641	6.3577e-72	(Total cholesterol, 24097068, -0.0302, 7.902e-11), (Diastolic blood pressure, UKBB, -0.02007, 1.234e-12), (Whole body fat-free mass, UKBB, 0.01401, 1.903e-15), (Whole body water mass, UKBB, 0.01396, 2.603e-15)
6	33053942	rs9277489	T	C	0.0223583	0.00381215	34.3983	4.49087e-09	(Hepatitis B, 19349983, 0.5596, 6e-39), (Hepatitis B, 21750111, NA, 3e-54), (Hepatitis b, 19349983, NA, 6e-39), (Hepatitis b chronic, 21750111, NA, 3e-54)
6	90926612	rs10806425	C	A	0.0215268	0.00333869	41.5726	1.13569e-10	NA
6	106686427	rs3804329	A	G	-0.023145	0.00409495	31.946	1.585e-08	NA
6	121268862	rs72955390	A	G	0.0537239	0.00872939	37.8763	7.53755e-10	NA
6	135418635	rs7775698	C	T	-0.0212598	0.00375264	32.0955	1.46774e-08	(LDL cholesterol levels, 28334899, -0.064, 2e-08), (Total cholesterol levels, 28334899, -0.077, 1e-11), (Total cholesterol levels, 28334899, -0.077, 2e-11), (Self-reported high cholesterol, UKBB, 0.005202, 8.903e-09), (Low density lipoprotein, 28334899, 0.0628, 3.57e-08), (Total cholesterol, 28334899, 0.0765, 2.78e-11)
7	50305863	rs4917014	T	G	-0.0263889	0.00352882	55.9221	7.5405e-14	(High density lipoprotein, 24097068, 0.0222, 1.026e-08), (HDL cholesterol, 24097068, 0.022, 1e-08), (HDL cholesterol levels, 28334899, -0.0222, 9e-11)
7	100315517	rs1734907	G	A	0.0341824	0.00455582	56.2953	6.23735e-14	NA
7	130585492	rs157934	T	C	-0.0197858	0.00357694	30.5974	3.17541e-08	NA
7	151415041	rs10224002	A	G	-0.0238463	0.00363054	43.1419	5.09096e-11	(Self-reported hypertension, UKBB, -0.006591, 1.992e-08), (Vascular or heart problems diagnosed by doctor: high blood pressure, UKBB, -0.007194, 1.521e-09), (Self-reported hypertension, UKBB, -0.006639, 1.772e-08), (Vascular or heart problems diagnosed by doctor: high blood pressure, UKBB, -0.007275, 1.14e-09), (Vascular or heart problems diagnosed by doctor: high blood pressure, UKBB, -0.007098,…
8	10635887	rs2116096	G	T	-0.0283392	0.00388492	53.2122	2.99433e-13	(Triglycerides, 24097068, -0.0235, 3.691e-09), (High density lipoprotein, 24097068, 0.024, 7.784e-09), (Triglycerides, 24097068, -0.0249, 1.281e-10), (High density lipoprotein, 24097068, 0.0234, 1.571e-08), (Triglycerides, 24097068, -0.0245, 2.909e-10), (High density lipoprotein, 24097068, 0.0236, 1.272e-08), (Triglycerides, 24097068, -0.0222, 1.256e-08), (High density lipoprotein, 24097068, 0.02…
9	136131592	rs7853989	G	C	0.0437209	0.00600355	53.0349	3.27642e-13	(Low density lipoprotein, 24097068, -0.0473, 1.849e-14), (Low density lipoprotein, 24097068, -0.0464, 8.904e-14)
10	17891705	rs1926736	G	A	-0.0194409	0.00339028	32.8823	9.79107e-09	NA
10	71093392	rs16926246	C	T	0.0496918	0.00487605	103.856	2.1752e-24	(HbA1C, 20858683, 0.089, 3.11e-54), (HbA1c, 28887542, 0.13, 1.749e-34), (HbA1C, 20858683, 0.0586, 3.194e-25), (HbA1c, 28887542, 0.12, 8.581e-32), (HbA1c, 28887542, 0.12, 4.254e-32), (HbA1c, 28887542, 0.12, 2.567e-32), (HbA1c, 28887542, 0.12, 6.168e-33)
11	61623140	rs174601	C	T	0.030646	0.00338902	81.771	1.52827e-19	(High density lipoprotein, 24097068, -0.0386, 3.348e-26), (High density lipoprotein, 20686565, -0.0519, 1.504e-22), (Low density lipoprotein, 24097068, -0.0497, 3.73e-36), (Low density lipoprotein, 20686565, -0.0523, 2.115e-20), (Total cholesterol, 24097068, -0.0465, 4.247e-34), (Total cholesterol, 20686565, -0.0527, 1.032e-20), (Triglycerides, 24097068, 0.0431, 3.14e-33), (Triglycerides, 2068656…
11	111245074	rs4245182	G	A	-0.0274435	0.00381567	51.7294	6.37089e-13	NA
12	111884608	rs3184504	C	T	0.0362221	0.00329546	120.813	4.19856e-28	(Diastolic blood pressure, 27618447, NA, 2.952e-20), (Coronary artery disease, 23202125, -0.06797, 1.8e-11), (Coronary artery disease, 26343387, -0.06421, 1.03e-09), (Myocardial infarction, 26343387, -0.07334, 3.185e-10), (Body mass index, 29273807, 0.014, 1.9e-09), (Body mass index, 29273807, 0.013, 1.6e-09), (High density lipoprotein, 24097068, 0.0258, 4.097e-12), (Low density lipoprotein, 2409…
13	28623048	rs79490353	T	C	0.06708	0.0105051	40.7742	1.70868e-10	NA
13	108993494	rs12874404	A	G	0.0400388	0.00733557	29.7916	4.8105e-08	NA
13	111100184	rs9559800	C	T	0.0194163	0.00329233	34.7797	3.69207e-09	NA
14	23696667	rs11624694	A	G	-0.0233918	0.00416689	31.514	1.97998e-08	NA
14	50923249	rs12881869	C	T	-0.0386646	0.00638264	36.6966	1.38019e-09	NA
14	94844947	rs28929474	C	T	0.120604	0.0116904	106.43	5.93472e-25	(Whole body fat-free mass, UKBB, 0.03422, 2.996e-10), (Whole body water mass, UKBB, 0.03418, 3.37e-10), (Coronary artery disease, 29212778, -0.1278, 9.349e-09), (Coronary artery disease, 29212778, 0.1363, 8e-10), (Coronary artery disease, 29212778, 0.165, 5e-10), (Whole body fat-free mass, UKBB, 0.0333, 4.23e-10), (Whole body water mass, UKBB, 0.03315, 5.33e-10), (Coronary artery disease, 2921277…
14	102647203	rs7140813	C	T	0.0247923	0.00407818	36.9574	1.20751e-09	NA
14	103274547	rs2015407	G	A	0.0331714	0.00345077	92.405	7.0648e-22	(Body fat percentage, UKBB, 0.01283, 4.555e-11), (Body mass index, UKBB, 0.01973, 4.14e-15), (Weight, UKBB, 0.01643, 1.355e-13), (Whole body fat mass, UKBB, 0.01841, 1.134e-13), (Body fat percentage, UKBB, 0.01282, 4.789e-11), (Body mass index, UKBB, 0.01975, 4.019e-15), (Weight, UKBB, 0.01641, 1.447e-13), (Whole body fat mass, UKBB, 0.01838, 1.23e-13), (Body fat percentage, UKBB, 0.01275, 6.08e-…
15	43820717	rs55707100	C	T	0.0642995	0.0105994	36.8004	1.30846e-09	(Triglycerides, 27036123, 0.066, 1e-15)
15	70379533	rs35485240	A	C	-0.0210033	0.00383471	29.9992	4.32255e-08	NA
16	11177801	rs7200786	G	A	-0.018469	0.00330546	31.2193	2.30478e-08	NA
16	89708224	rs164749	T	G	0.0181506	0.00332763	29.7517	4.91077e-08	(Self-reported hypertension, UKBB, 0.008158, 3.762e-14), (Vascular or heart problems diagnosed by doctor: high blood pressure, UKBB, 0.007807, 8.97e-13), (Self-reported hypertension, UKBB, 0.008166, 3.984e-14), (Vascular or heart problems diagnosed by doctor: high blood pressure, UKBB, 0.007781, 1.184e-12), (Self-reported hypertension, UKBB, 0.007806, 5.138e-13), (Vascular or heart problems diagn…
17	1618363	rs11078597	T	C	0.0312492	0.00421793	54.8882	1.27585e-13	NA
17	1978484	rs9901671	C	T	0.025319	0.00337025	56.4376	5.80096e-14	(Systolic blood pressure, UKBB, -0.01658, 3.902e-11), (Coronary artery disease, 29212778, 0.0388, 4.7e-08), (Coronary artery disease, 29212778, 0.0329, 8.255e-09), (Systolic blood pressure, UKBB, -0.01678, 2.241e-11), (Coronary artery disease, 29212778, 0.032, 2.436e-08), (Systolic blood pressure, UKBB, -0.0168, 2.085e-11), (Coronary artery disease, 29212778, 0.0326, 1.104e-08), (Systolic blood p…
17	7462969	rs3803800	G	A	0.0345822	0.0040379	73.349	1.08643e-17	NA
17	16863638	rs4985726	C	G	0.0837933	0.00552995	229.602	7.27947e-52	NA
17	47943488	rs73987397	G	A	-0.0250572	0.00440853	32.3056	1.31747e-08	NA
17	57950465	rs8078424	A	G	0.0302355	0.00387541	60.8694	6.09958e-15	NA
18	60835738	rs17070779	T	C	0.0306728	0.0049508	38.3845	5.80885e-10	NA
19	35550878	rs45512696	C	T	0.0384531	0.00432413	79.0797	5.96486e-19	NA
19	47637608	rs8102445	T	G	0.0183385	0.00331945	30.5208	3.30301e-08	NA
19	49228272	rs2287921	C	T	-0.0261571	0.00330328	62.703	2.40326e-15	(Total cholesterol, 24097068, 0.0345, 3.554e-10), (Total cholesterol, 20686565, 0.0323, 3.929e-10), (Total cholesterol, 20686565, NA, 3.929e-10), (Alcohol intake frequency, UKBB, -0.02053, 8.69e-09), (Self-reported high cholesterol, UKBB, 0.005774, 5.036e-13), (Self-reported hypertension, UKBB, 0.006258, 4.95e-09), (Alcohol intake frequency, UKBB, -0.02047, 9.701e-09), (Self-reported high cholest…
19	50038017	rs10419198	C	T	-0.0513116	0.00381522	180.881	3.11387e-41	NA
22	46364161	rs9330813	G	A	0.020567	0.00353137	33.92	5.74275e-09	NA
