# Supplementary material for: Mendelian randomization study of whole blood viscosity and cardiovascular diseases
Source: PLoS One. 2024 Apr 26;19(4):e0294095. doi: 10.1371/journal.pone.0294095 (PMC11051600; doi:10.1371/journal.pone.0294095)
Supplement: S2 Table — (XLSX) [file pone.0294095.s002.xlsx]

## Sheet: S2 Table
Chromosome	Position	ID	Allele0	Allele1	Beta	SE	F	P value	Pleiotrophy (Trait, PMID, Beta, P value)
1	25303576	rs10903122	G	A	0.0260759	0.0032924	62.7268	2.37465e-15	NA
1	89408073	rs4233335	C	A	-0.0194994	0.00329023	35.1229	3.09557e-09	NA
1	93045786	rs4847327	G	A	-0.030296	0.00546451	30.7375	2.95406e-08	NA
1	110366083	rs484959	C	T	0.0194044	0.00331125	34.3413	4.62466e-09	NA
1	154355251	rs12121085	G	T	-0.0256352	0.00333211	59.1881	1.43285e-14	NA
1	155106227	rs4745	T	A	0.0189069	0.00330904	32.6465	1.10535e-08	NA
1	161520931	rs56199187	C	T	-0.0828025	0.00509856	263.75	2.61336e-59	(Lipid metabolism phenotypes, 22286219, NA, 1e-10), (Lipid metabolism, 22286219, NA, 1e-10)
1	161681780	rs2275603	A	G	-0.0261851	0.00406453	41.5038	1.17644e-10	NA
2	27730940	rs1260326	C	T	0.0307184	0.00336946	83.1145	7.74462e-20	(Type II diabetes, 26551672, 0.07696, 3.7e-09), (Total cholesterol, 24097068, -0.0512, 3.079e-42), (Total cholesterol, 20686565, -0.0551, 7.306e-27), (Triglycerides, 24097068, -0.1148, 2.29e-239), (Triglycerides, 20686565, -0.1159, 5.68e-133), (Total cholesterol, 20339536, NA, 4.986e-15), (Total cholesterol, 20686565, NA, 4.4e-28), (Total cholesterol, 23063622, NA, 2.33e-19), (Triglycerides, 1819…
2	46353166	rs10495928	A	G	-0.0243948	0.00348596	48.9722	2.59657e-12	NA
2	100775920	rs2309753	C	A	-0.0308739	0.00342319	81.3431	1.89714e-19	NA
2	211540507	rs1047891	C	A	-0.0242427	0.00355071	46.6156	8.63774e-12	(High density lipoprotein, 24097068, -0.0269, 8.73e-10), (HDL cholesterol, 24097068, 0.027, 9e-10), (Systolic blood pressure, UKBB, -0.01612, 1.104e-09), (Weight, UKBB, 0.0154, 1.493e-11), (Whole body fat-free mass, UKBB, 0.01725, 1.507e-25), (Whole body water mass, UKBB, 0.01747, 4.339e-26), (Systolic blood pressure, UKBB, -0.01554, 5.672e-09), (Weight, UKBB, 0.01542, 2.052e-11), (Whole body fat…
2	227093745	rs2943641	C	T	-0.0219103	0.00343763	40.6236	1.84587e-10	(Type II diabetes, 26551672, 0.1026, 6e-15), (Type II diabetes adjusted for BMI, 28566273, 0.09, 1.5e-09), (Type II diabetes, 28566273, 0.071, 1.1e-08), (Type II diabetes, 24509480, 0.08618, 2.6e-09), (Body mass index in males greater than 50 years of age, 26426971, -0.03, 4.7e-09), (Body mass index in males, 25673413, -0.0238, 1.36e-08), (Body mass index in non-smokers, 28443625, -0.0238, 7.906e…
3	12393125	rs1801282	C	G	-0.0444749	0.0050351	78.0214	1.0193e-18	(Type II diabetes adjusted for BMI, 28566273, 0.15, 1.9e-11), (Type II diabetes, 22885922, 0.1484, 5e-09), (Type II diabetes, 28566273, 0.13, 7.5e-12), (Type II diabetes, 24509480, 0.131, 5.7e-10), (Body mass index, 29273807, -0.025, 3.2e-13), (Body mass index, 29273807, -0.025, 1.4e-13), (Type 2 diabetes, 18372903, NA, 3.19e-08), (Type 2 diabetes, 22885922, NA, 1.1e-12), (Type 2 diabetes, 228859…
3	58397102	rs62258127	G	A	-0.0325745	0.00339955	91.8148	9.517e-22	(Body mass index, 29273807, 0.013, 4.5e-08), (Body mass index, 29273807, 0.014, 1.4e-10)
3	136272805	rs7612160	C	A	0.0192344	0.00347212	30.6879	3.03026e-08	(Body mass index, UKBB, 0.01676, 3.842e-11), (Body mass index, UKBB, 0.01639, 1.015e-10), (Body mass index, UKBB, 0.01661, 5.809e-11), (Body mass index, UKBB, 0.01677, 3.764e-11), (Body mass index, UKBB, 0.01675, 3.983e-11), (Body mass index, UKBB, 0.01671, 4.382e-11), (Body mass index, UKBB, 0.0168, 3.364e-11), (Body mass index, UKBB, 0.01678, 3.58e-11), (Body mass index, UKBB, 0.01692, 2.421e-1…
3	141206800	rs9819371	C	T	-0.0409699	0.00670286	37.3602	9.82064e-10	NA
4	3451109	rs2498323	G	A	0.0311256	0.00546157	32.4788	1.20492e-08	NA
4	26152727	rs77849807	A	G	0.079384	0.0131919	36.2119	1.76991e-09	NA
4	103444698	rs1585213	C	T	-0.0287814	0.00335145	73.7494	8.86952e-18	NA
5	55438580	rs6859219	C	A	-0.0249108	0.00410483	36.8286	1.28994e-09	NA
5	95277555	rs3777175	A	G	0.0305715	0.00404349	57.1638	4.00959e-14	NA
6	383546	rs1033180	C	T	-0.0358708	0.00631249	32.2909	1.32733e-08	NA
6	31346445	rs2523627	T	G	0.0201311	0.00337853	35.5042	2.54536e-09	NA
6	32427748	rs9268831	C	T	0.0180174	0.00329497	29.9007	4.54768e-08	(Body mass index, 28892062, 0.02219, 3.801e-10), (Whole body fat-free mass, UKBB, 0.0126, 2.472e-16), (Whole body water mass, UKBB, 0.01283, 7.959e-17), (Whole body fat-free mass, UKBB, 0.0133, 5.627e-18), (Whole body water mass, UKBB, 0.01349, 2.117e-18)
6	32631348	rs9274253	G	A	-0.0613498	0.00376419	265.634	1.01508e-59	NA
6	90814199	rs6454802	C	T	0.0231892	0.00336565	47.4716	5.58085e-12	NA
6	126767600	rs1361108	C	T	-0.0183764	0.00330015	31.0066	2.5717e-08	(Type II diabetes adjusted for BMI, 28566273, -0.082, 1.5e-08), (Type II diabetes, 28566273, -0.066, 4.7e-08), (Body fat percentage, UKBB, 0.01264, 1.342e-11), (Weight, UKBB, -0.01226, 8.52e-09), (Whole body fat-free mass, UKBB, -0.02186, 1.094e-45), (Whole body water mass, UKBB, -0.0216, 1.593e-44), (Coronary artery disease, 29212778, 0.0326, 1.183e-08), (Type II diabetes adjusted for BMI, 28566…
6	135418635	rs7775698	C	T	-0.0265754	0.00373981	50.4964	1.19371e-12	(LDL cholesterol levels, 28334899, -0.064, 2e-08), (Total cholesterol levels, 28334899, -0.077, 1e-11), (Total cholesterol levels, 28334899, -0.077, 2e-11), (Self-reported high cholesterol, UKBB, 0.005202, 8.903e-09), (Low density lipoprotein, 28334899, 0.0628, 3.57e-08), (Total cholesterol, 28334899, 0.0765, 2.78e-11)
6	137134513	rs9321572	A	G	0.0188859	0.00335362	31.7138	1.78657e-08	NA
6	167534290	rs3093023	G	A	0.0183088	0.00330889	30.6165	3.14413e-08	NA
7	100240191	rs4434553	A	G	-0.0192493	0.00328804	34.2733	4.78917e-09	NA
7	151415041	rs10224002	A	G	-0.021887	0.00361383	36.6807	1.39149e-09	(Self-reported hypertension, UKBB, -0.006591, 1.992e-08), (Vascular or heart problems diagnosed by doctor: high blood pressure, UKBB, -0.007194, 1.521e-09), (Self-reported hypertension, UKBB, -0.006639, 1.772e-08), (Vascular or heart problems diagnosed by doctor: high blood pressure, UKBB, -0.007275, 1.14e-09), (Vascular or heart problems diagnosed by doctor: high blood pressure, UKBB, -0.007098,…
8	10683929	rs11776767	G	C	-0.0243731	0.00340177	51.3348	7.78753e-13	(Triglycerides, 24097068, 0.022, 2.873e-11), (Triglycerides, 20686565, 0.0254, 1.297e-08), (Triglycerides, 20686565, NA, 5.5e-09), (Triglycerides, 20686565, 2.01, 1e-08), (Triglycerides, 24097068, 0.022, 3e-11), (Triglycerides, 20686565, NA, 1e-08), (Triglycerides, 24097068, 0.0218, 4.197e-11), (Triglycerides, 20686565, 0.0252, 1.572e-08), (Triglycerides, 20686565, NA, 1.572e-08), (Triglycerides,…
9	86504005	rs13289566	C	T	0.0220622	0.00402311	30.0728	4.16112e-08	NA
9	136131188	rs8176749	C	T	0.0560002	0.00688841	66.0908	4.30626e-16	(Low density lipoprotein, 24097068, -0.0454, 2.293e-08), (Low density lipoprotein, 24097068, -0.0474, 1.091e-08), (Low density lipoprotein, 24097068, -0.0585, 1.029e-08), (Low density lipoprotein, 24097068, -0.0475, 2.171e-11), (Low density lipoprotein, 24097068, -0.0541, 3.626e-08), (Low density lipoprotein, 24097068, -0.055, 3.31e-08), (Low density lipoprotein, 24097068, -0.0544, 4.225e-08), (L…
10	71093392	rs16926246	C	T	0.0462532	0.00488036	89.8214	2.60615e-21	(HbA1C, 20858683, 0.089, 3.11e-54), (HbA1c, 28887542, 0.13, 1.749e-34), (HbA1C, 20858683, 0.0586, 3.194e-25), (HbA1c, 28887542, 0.12, 8.581e-32), (HbA1c, 28887542, 0.12, 4.254e-32), (HbA1c, 28887542, 0.12, 2.567e-32), (HbA1c, 28887542, 0.12, 6.168e-33)
11	10665235	rs11042906	C	T	-0.0205182	0.00363509	31.8602	1.65695e-08	(Diastolic blood pressure, UKBB, -0.01986, 2.559e-13), (Systolic blood pressure, UKBB, -0.01889, 3.385e-12), (Diastolic blood pressure, UKBB, -0.01936, 1.064e-12), (Systolic blood pressure, UKBB, -0.01894, 3.158e-12), (Diastolic blood pressure, UKBB, -0.01917, 1.93e-12), (Systolic blood pressure, UKBB, -0.01864, 7.401e-12), (Diastolic blood pressure, UKBB, -0.01922, 1.619e-12), (Systolic blood pr…
11	61597972	rs1535	A	G	0.0403447	0.00344949	136.793	1.33844e-31	(High density lipoprotein, 24097068, 0.0391, 5.74e-27), (High density lipoprotein, 20686565, 0.0469, 1.446e-21), (Low density lipoprotein, 24097068, 0.0529, 7.774e-41), (Low density lipoprotein, 20686565, 0.0501, 1.956e-21), (Total cholesterol, 24097068, 0.0497, 8.624e-39), (Total cholesterol, 20686565, 0.0505, 4.205e-22), (Triglycerides, 24097068, -0.0463, 5.488e-40), (Triglycerides, 20686565, -…
11	111245074	rs4245182	G	A	-0.0228128	0.0038137	35.782	2.20663e-09	NA
11	118947634	rs540261	C	T	-0.0198448	0.00331174	35.9072	2.06938e-09	NA
11	120340060	rs2305013	A	T	0.0479602	0.00748854	41.0174	1.5089e-10	(Whole body fat-free mass, UKBB, 0.0206, 4.399e-09), (Whole body water mass, UKBB, 0.02054, 5.194e-09), (Whole body fat-free mass, UKBB, 0.01988, 1.497e-08), (Whole body water mass, UKBB, 0.01982, 1.742e-08), (Whole body fat-free mass, UKBB, 0.02164, 4.113e-09), (Whole body water mass, UKBB, 0.02151, 5.359e-09), (Whole body fat-free mass, UKBB, 0.02154, 4.817e-09), (Whole body water mass, UKBB, 0…
11	122485835	rs11218712	G	C	-0.0182082	0.00328697	30.6862	3.0334e-08	NA
12	56401085	rs10876864	A	G	-0.01853	0.00332035	31.1446	2.39491e-08	(Body mass index, UKBB, 0.01326, 4.672e-08), (Whole body fat-free mass, UKBB, 0.009708, 3.915e-10), (Whole body water mass, UKBB, 0.009591, 6.724e-10), (Body mass index, UKBB, 0.01344, 3.077e-08), (Whole body fat-free mass, UKBB, 0.009732, 3.555e-10), (Whole body water mass, UKBB, 0.009617, 6.055e-10), (Body mass index, UKBB, 0.01358, 2.071e-08), (Whole body fat-free mass, UKBB, 0.009495, 8.784e-…
12	111884608	rs3184504	C	T	0.0431516	0.00329285	171.731	3.09671e-39	(Diastolic blood pressure, 27618447, NA, 2.952e-20), (Coronary artery disease, 23202125, -0.06797, 1.8e-11), (Coronary artery disease, 26343387, -0.06421, 1.03e-09), (Myocardial infarction, 26343387, -0.07334, 3.185e-10), (Body mass index, 29273807, 0.014, 1.9e-09), (Body mass index, 29273807, 0.013, 1.6e-09), (High density lipoprotein, 24097068, 0.0258, 4.097e-12), (Low density lipoprotein, 2409…
14	24883887	rs8017377	G	A	0.0181421	0.00328393	30.5202	3.30377e-08	(Low density lipoprotein, 24097068, 0.0303, 2.516e-15), (Low density lipoprotein, 20686565, 0.0371, 4.85e-11), (Total cholesterol, 24097068, 0.0251, 3.106e-11), (LDL cholesterol, 20686565, NA, 4.85e-11), (LDL cholesterol, 20686565, 1.17, 4e-11), (LDL cholesterol, 24097068, 0.03, 3e-15), (LDL cholesterol levels, 28334899, 0.0303, 2e-14), (Cholesterol ldl, 20686565, NA, 4e-11), (Low density lipopro…
14	50923249	rs12881869	C	T	-0.0361411	0.00639176	31.9714	1.56462e-08	NA
14	94844947	rs28929474	C	T	0.111611	0.0116169	92.3068	7.42335e-22	(Whole body fat-free mass, UKBB, 0.03422, 2.996e-10), (Whole body water mass, UKBB, 0.03418, 3.37e-10), (Coronary artery disease, 29212778, -0.1278, 9.349e-09), (Coronary artery disease, 29212778, 0.1363, 8e-10), (Coronary artery disease, 29212778, 0.165, 5e-10), (Whole body fat-free mass, UKBB, 0.0333, 4.23e-10), (Whole body water mass, UKBB, 0.03315, 5.33e-10), (Coronary artery disease, 2921277…
14	103274547	rs2015407	G	A	0.036557	0.00343406	113.325	1.83147e-26	(Body fat percentage, UKBB, 0.01283, 4.555e-11), (Body mass index, UKBB, 0.01973, 4.14e-15), (Weight, UKBB, 0.01643, 1.355e-13), (Whole body fat mass, UKBB, 0.01841, 1.134e-13), (Body fat percentage, UKBB, 0.01282, 4.789e-11), (Body mass index, UKBB, 0.01975, 4.019e-15), (Weight, UKBB, 0.01641, 1.447e-13), (Whole body fat mass, UKBB, 0.01838, 1.23e-13), (Body fat percentage, UKBB, 0.01275, 6.08e-…
15	70379533	rs35485240	A	C	-0.0216288	0.00382702	31.9406	1.58968e-08	NA
16	89702124	rs449882	C	G	0.0237133	0.00333856	50.4505	1.22208e-12	(Self-reported hypertension, UKBB, 0.007559, 2.362e-12), (Vascular or heart problems diagnosed by doctor: high blood pressure, UKBB, 0.007264, 3.01e-11), (Self-reported hypertension, UKBB, 0.007479, 4.197e-12), (Vascular or heart problems diagnosed by doctor: high blood pressure, UKBB, 0.007227, 3.936e-11), (Self-reported hypertension, UKBB, 0.007522, 3.523e-12), (Vascular or heart problems diagn…
17	1618363	rs11078597	T	C	0.0281858	0.00421419	44.7335	2.25788e-11	NA
17	1990959	rs3744274	A	C	0.0249749	0.00345353	52.2975	4.7698e-13	(Systolic blood pressure, UKBB, 0.0186, 5.885e-13), (Systolic blood pressure, UKBB, 0.01853, 8.081e-13), (Systolic blood pressure, UKBB, 0.01842, 1.089e-12), (Systolic blood pressure, UKBB, 0.01952, 8.16e-14), (Systolic blood pressure, UKBB, 0.01833, 6.039e-13), (Systolic blood pressure, UKBB, 0.0184, 5.045e-13), (Systolic blood pressure, UKBB, 0.01834, 5.825e-13), (Systolic blood pressure, UKBB,…
17	7462969	rs3803800	G	A	0.0346848	0.00403316	73.9584	7.97811e-18	NA
17	16863638	rs4985726	C	G	0.0685932	0.00550716	155.134	1.30888e-35	NA
19	1079959	rs36084354	G	A	-0.032825	0.00567656	33.4379	7.35733e-09	NA
19	35550878	rs45512696	C	T	0.0359455	0.00434256	68.5169	1.25806e-16	NA
19	49211969	rs676388	C	T	-0.0244022	0.00331323	54.2444	1.77011e-13	(Low density lipoprotein, 24097068, 0.0265, 1.31e-11), (Total cholesterol, 24097068, 0.0283, 6.232e-14), (Total cholesterol, 20686565, 0.0292, 6.14e-09), (Total cholesterol, 20686565, NA, 6.14e-09), (Alcohol intake frequency, UKBB, -0.01992, 2.444e-08), (Self-reported high cholesterol, UKBB, 0.006341, 2.286e-15), (Self-reported hypertension, UKBB, 0.006011, 1.999e-08), (Alcohol intake frequency, …
19	50038017	rs10419198	C	T	-0.0554151	0.00381394	211.11	7.86683e-48	NA
20	60920700	rs6143035	T	C	0.020876	0.00378904	30.3554	3.59691e-08	NA
21	16794505	rs2243315	A	G	-0.0203125	0.00357498	32.2834	1.33251e-08	NA
22	24179922	rs3177243	G	C	0.0257725	0.00459702	31.4312	2.06657e-08	NA
