# Supplementary material for: Mendelian randomization study of whole blood viscosity and cardiovascular diseases
Source: PLoS One. 2024 Apr 26;19(4):e0294095. doi: 10.1371/journal.pone.0294095 (PMC11051600; doi:10.1371/journal.pone.0294095)
Supplement: S3 Table — (XLSX) [file pone.0294095.s003.xlsx]

## Sheet: S3 Table
Chromosome	Position	ID	Allele0	Allele1	Beta	SE	F	P value	Pleiotrophy (Trait, PMID, Beta, P value)
1	25293356	rs4265380	C	T	-0.0272942	0.00336232	65.8965	4.75226e-16	NA
1	154319756	rs1194584	G	T	-0.0212958	0.00337317	39.8576	2.73174e-10	NA
1	161299064	rs57931640	C	T	-0.0587734	0.0106785	30.2929	3.71501e-08	NA
1	161671306	rs61804211	G	T	-0.106558	0.0054593	380.977	7.64012e-85	NA
2	27742603	rs780093	C	T	0.0276035	0.00345797	63.7215	1.43318e-15	(Type II diabetes, 26551672, -0.07974, 1.3e-09), (Low density lipoprotein, 24097068, 0.0223, 2.359e-08), (Total cholesterol, 24097068, 0.0515, 2.591e-42), (Total cholesterol, 20686565, 0.0526, 5.455e-25), (Triglycerides, 24097068, 0.1106, 6.17e-220), (Triglycerides, 20686565, 0.1117, 5.68e-124), (Total cholesterol, 20339536, NA, 1.27e-14), (Total cholesterol, 20686565, NA, 5.455e-25), (Total chol…
2	46315516	rs71422190	C	G	-0.0359019	0.006235	33.156	8.5055e-09	NA
2	100835734	rs10865035	G	A	0.0247409	0.00335648	54.3329	1.69239e-13	NA
2	102111943	rs13390891	C	T	0.0262674	0.00352294	55.5935	8.91251e-14	NA
2	112211072	rs56386991	C	T	-0.0213646	0.00360284	35.1641	3.03068e-09	NA
2	113972945	rs752590	A	G	0.023647	0.00410295	33.2169	8.24252e-09	NA
2	165528624	rs1128249	G	T	-0.0218404	0.00341904	40.8049	1.68213e-10	(Type II diabetes, 26551672, -0.09803, 4.4e-14), (High density lipoprotein, 24097068, 0.0229, 2.978e-10), (Triglycerides, 24097068, -0.027, 2.754e-15), (Triglycerides, 20686565, -0.0289, 2.237e-10), (Triglycerides, 20686565, NA, 2.237e-10), (Type 2 diabetes, 22885922, NA, 1.7e-08), (Body fat percentage, UKBB, 0.01945, 1.762e-24), (Diabetes diagnosed by doctor, UKBB, -0.003408, 1.602e-10), (Whole …
3	12314846	rs4279078	G	A	0.038871	0.00513735	57.2497	3.83796e-14	NA
3	50207227	rs3774749	C	T	-0.0190503	0.00335548	32.2325	1.36779e-08	(Alcohol intake frequency, UKBB, 0.01969, 3.208e-08), (Average weekly beer plus cider intake, UKBB, 0.01116, 2.562e-08), (Body fat percentage, UKBB, 0.01578, 2.757e-17), (Body mass index, UKBB, 0.0264, 5.689e-28), (Weight, UKBB, 0.02118, 2.293e-23), (Whole body fat mass, UKBB, 0.02293, 4.619e-22), (Whole body fat-free mass, UKBB, 0.01143, 1.123e-13), (Whole body water mass, UKBB, 0.0116, 5.309e-1…
3	58360800	rs11130630	A	G	-0.0304137	0.00345603	77.4432	1.36584e-18	NA
3	135974216	rs9844666	G	A	0.0276951	0.0039265	49.7502	1.74622e-12	(Body mass index, 29273807, 0.014, 2.6e-08), (Body mass index, 29273807, 0.014, 1.2e-08), (Body mass index, UKBB, 0.01925, 8.222e-12), (Body mass index, UKBB, 0.01855, 3.98e-11), (Body mass index, UKBB, 0.0189, 1.761e-11), (Body mass index, UKBB, 0.01896, 1.542e-11), (Body mass index, UKBB, 0.01895, 1.644e-11), (Body mass index, UKBB, 0.01909, 1.044e-11), (Body mass index, UKBB, 0.0191, 1.065e-11…
3	141206800	rs9819371	C	T	-0.0448592	0.00681017	43.3897	4.48539e-11	NA
3	186735690	rs5001409	A	C	-0.0205508	0.00342857	35.9279	2.04772e-09	NA
4	3451109	rs2498323	G	A	0.0373362	0.00558941	44.6199	2.39276e-11	NA
4	26152727	rs77849807	A	G	0.0982075	0.0134004	53.7098	2.32434e-13	NA
4	100239319	rs1229984	C	T	-0.070318	0.0112358	39.1674	3.88982e-10	(Drinking intensity in ever drinkers, 21437268, NA, 3e-20), (Drinking intensity in ever drinkers in upper aero digestive tract cancer cases, 21437268, NA, 3e-12), (Alcohol consumption, 23743675, NA, 2e-08), (Alcohol consumption drinks per week, 28485404, 0.19, 3e-32), (Alcohol drinker status: never, UKBB, 0.01295, 7.975e-20), (Alcohol intake frequency, UKBB, 0.2818, 3.565e-122), (Alcohol intake v…
4	103444698	rs1585213	C	T	-0.0209204	0.00341202	37.5939	8.71164e-10	NA
5	55444683	rs7731626	G	A	-0.0246052	0.00344943	50.8814	9.8107e-13	NA
5	95277555	rs3777175	A	G	0.0247641	0.00413025	35.9495	2.02493e-09	NA
6	403604	rs1877179	A	G	-0.0401585	0.00607507	43.6971	3.83354e-11	NA
6	31346445	rs2523627	T	G	0.0243525	0.00344384	50.0036	1.53462e-12	NA
6	32634467	rs3891175	C	T	-0.0717411	0.00385821	345.752	3.56697e-77	(Total cholesterol, 24097068, -0.0302, 7.902e-11), (Diastolic blood pressure, UKBB, -0.02007, 1.234e-12), (Whole body fat-free mass, UKBB, 0.01401, 1.903e-15), (Whole body water mass, UKBB, 0.01396, 2.603e-15)
6	33053942	rs9277489	T	C	0.0234646	0.00387502	36.6673	1.4012e-09	(Hepatitis B, 19349983, 0.5596, 6e-39), (Hepatitis B, 21750111, NA, 3e-54), (Hepatitis b, 19349983, NA, 6e-39), (Hepatitis b chronic, 21750111, NA, 3e-54)
6	90926612	rs10806425	C	A	0.0237421	0.00339375	48.9416	2.63694e-12	NA
6	106686427	rs3804329	A	G	-0.025478	0.00416248	37.4651	9.30551e-10	NA
6	121268862	rs72955390	A	G	0.0544082	0.00887335	37.597	8.69721e-10	NA
6	137116019	rs3757165	C	T	0.0196015	0.00345669	32.1557	1.42295e-08	NA
7	50305863	rs4917014	T	G	-0.0279865	0.00358652	60.8907	6.03254e-15	(High density lipoprotein, 24097068, 0.0222, 1.026e-08), (HDL cholesterol, 24097068, 0.022, 1e-08), (HDL cholesterol levels, 28334899, -0.0222, 9e-11)
7	100315517	rs1734907	G	A	0.0331564	0.00463031	51.2761	8.02602e-13	NA
7	130585492	rs157934	T	C	-0.0214597	0.00363543	34.8446	3.571e-09	NA
8	10635887	rs2116096	G	T	-0.0302934	0.00394893	58.8487	1.70255e-14	(Triglycerides, 24097068, -0.0235, 3.691e-09), (High density lipoprotein, 24097068, 0.024, 7.784e-09), (Triglycerides, 24097068, -0.0249, 1.281e-10), (High density lipoprotein, 24097068, 0.0234, 1.571e-08), (Triglycerides, 24097068, -0.0245, 2.909e-10), (High density lipoprotein, 24097068, 0.0236, 1.272e-08), (Triglycerides, 24097068, -0.0222, 1.256e-08), (High density lipoprotein, 24097068, 0.02…
8	61541273	rs631408	T	C	0.0189905	0.00345722	30.173	3.95185e-08	NA
8	142222445	rs3739238	C	T	-0.0199315	0.00340004	34.3646	4.56962e-09	NA
9	136131592	rs7853989	G	C	0.0416677	0.00610143	46.6376	8.54083e-12	(Low density lipoprotein, 24097068, -0.0473, 1.849e-14), (Low density lipoprotein, 24097068, -0.0464, 8.904e-14)
10	17875857	rs56278466	G	T	-0.021811	0.00353106	38.1541	6.53732e-10	NA
10	71093392	rs16926246	C	T	0.0387838	0.00495553	61.252	5.02111e-15	(HbA1C, 20858683, 0.089, 3.11e-54), (HbA1c, 28887542, 0.13, 1.749e-34), (HbA1C, 20858683, 0.0586, 3.194e-25), (HbA1c, 28887542, 0.12, 8.581e-32), (HbA1c, 28887542, 0.12, 4.254e-32), (HbA1c, 28887542, 0.12, 2.567e-32), (HbA1c, 28887542, 0.12, 6.168e-33)
11	61623140	rs174601	C	T	0.0313853	0.00344474	83.0118	8.15643e-20	(High density lipoprotein, 24097068, -0.0386, 3.348e-26), (High density lipoprotein, 20686565, -0.0519, 1.504e-22), (Low density lipoprotein, 24097068, -0.0497, 3.73e-36), (Low density lipoprotein, 20686565, -0.0523, 2.115e-20), (Total cholesterol, 24097068, -0.0465, 4.247e-34), (Total cholesterol, 20686565, -0.0527, 1.032e-20), (Triglycerides, 24097068, 0.0431, 3.14e-33), (Triglycerides, 2068656…
11	111245074	rs4245182	G	A	-0.0280808	0.0038784	52.422	4.47713e-13	NA
12	111884608	rs3184504	C	T	0.032434	0.00334921	93.7813	3.52452e-22	(Diastolic blood pressure, 27618447, NA, 2.952e-20), (Coronary artery disease, 23202125, -0.06797, 1.8e-11), (Coronary artery disease, 26343387, -0.06421, 1.03e-09), (Myocardial infarction, 26343387, -0.07334, 3.185e-10), (Body mass index, 29273807, 0.014, 1.9e-09), (Body mass index, 29273807, 0.013, 1.6e-09), (High density lipoprotein, 24097068, 0.0258, 4.097e-12), (Low density lipoprotein, 2409…
13	28623048	rs79490353	T	C	0.0731045	0.0106769	46.8811	7.54223e-12	NA
13	108993494	rs12874404	A	G	0.0450558	0.00745555	36.5209	1.51036e-09	NA
13	111100184	rs9559800	C	T	0.0195054	0.00334618	33.979	5.57122e-09	NA
14	23696667	rs11624694	A	G	-0.0242989	0.0042356	32.9112	9.64695e-09	NA
14	35871217	rs8904	G	A	0.0191764	0.00348164	30.3366	3.63229e-08	(Systolic blood pressure, 28739976, -0.311, 1e-12)
14	50923249	rs12881869	C	T	-0.0392622	0.00648788	36.6221	1.43394e-09	NA
14	94844947	rs28929474	C	T	0.128576	0.0118831	117.074	2.76758e-27	(Whole body fat-free mass, UKBB, 0.03422, 2.996e-10), (Whole body water mass, UKBB, 0.03418, 3.37e-10), (Coronary artery disease, 29212778, -0.1278, 9.349e-09), (Coronary artery disease, 29212778, 0.1363, 8e-10), (Coronary artery disease, 29212778, 0.165, 5e-10), (Whole body fat-free mass, UKBB, 0.0333, 4.23e-10), (Whole body water mass, UKBB, 0.03315, 5.33e-10), (Coronary artery disease, 2921277…
14	102647203	rs7140813	C	T	0.0251871	0.00414543	36.9162	1.23305e-09	NA
14	103274547	rs2015407	G	A	0.0368166	0.00350767	110.167	9.00949e-26	(Body fat percentage, UKBB, 0.01283, 4.555e-11), (Body mass index, UKBB, 0.01973, 4.14e-15), (Weight, UKBB, 0.01643, 1.355e-13), (Whole body fat mass, UKBB, 0.01841, 1.134e-13), (Body fat percentage, UKBB, 0.01282, 4.789e-11), (Body mass index, UKBB, 0.01975, 4.019e-15), (Weight, UKBB, 0.01641, 1.447e-13), (Whole body fat mass, UKBB, 0.01838, 1.23e-13), (Body fat percentage, UKBB, 0.01275, 6.08e-…
14	105970176	rs8013827	A	G	0.0229451	0.00385458	35.4345	2.63779e-09	NA
15	43820717	rs55707100	C	T	0.0785366	0.0107726	53.15	3.09101e-13	(Triglycerides, 27036123, 0.066, 1e-15)
15	70379533	rs35485240	A	C	-0.0221193	0.00389741	32.21	1.38376e-08	NA
16	11177801	rs7200786	G	A	-0.0199339	0.00335966	35.2042	2.96866e-09	NA
16	27403469	rs1119132	G	A	0.0272354	0.00486547	31.3341	2.17225e-08	NA
17	1618363	rs11078597	T	C	0.0347569	0.00428818	65.6956	5.2626e-16	NA
17	1978484	rs9901671	C	T	0.0279215	0.00342638	66.4059	3.67029e-16	(Systolic blood pressure, UKBB, -0.01658, 3.902e-11), (Coronary artery disease, 29212778, 0.0388, 4.7e-08), (Coronary artery disease, 29212778, 0.0329, 8.255e-09), (Systolic blood pressure, UKBB, -0.01678, 2.241e-11), (Coronary artery disease, 29212778, 0.032, 2.436e-08), (Systolic blood pressure, UKBB, -0.0168, 2.085e-11), (Coronary artery disease, 29212778, 0.0326, 1.104e-08), (Systolic blood p…
17	7462969	rs3803800	G	A	0.0383401	0.00410516	87.2261	9.68055e-21	NA
17	16863638	rs4985726	C	G	0.0930343	0.00562205	273.84	1.65234e-61	NA
17	47943488	rs73987397	G	A	-0.0258289	0.00448196	33.2105	8.27009e-09	NA
17	57950465	rs8078424	A	G	0.033263	0.00393996	71.2753	3.1067e-17	NA
17	67424508	rs75016991	C	A	-0.0574865	0.0103178	31.0426	2.52464e-08	NA
18	60835738	rs17070779	T	C	0.034143	0.00503183	46.0417	1.15771e-11	NA
19	35550878	rs45512696	C	T	0.0421924	0.00439641	92.1026	8.23e-22	NA
19	49228272	rs2287921	C	T	-0.028673	0.0033585	72.8879	1.37214e-17	(Total cholesterol, 24097068, 0.0345, 3.554e-10), (Total cholesterol, 20686565, 0.0323, 3.929e-10), (Total cholesterol, 20686565, NA, 3.929e-10), (Alcohol intake frequency, UKBB, -0.02053, 8.69e-09), (Self-reported high cholesterol, UKBB, 0.005774, 5.036e-13), (Self-reported hypertension, UKBB, 0.006258, 4.95e-09), (Alcohol intake frequency, UKBB, -0.02047, 9.701e-09), (Self-reported high cholest…
19	50038017	rs10419198	C	T	-0.0571341	0.003879	216.946	4.19373e-49	NA
