# Supplementary material for: Mendelian randomization study of whole blood viscosity and cardiovascular diseases
Source: PLoS One. 2024 Apr 26;19(4):e0294095. doi: 10.1371/journal.pone.0294095 (PMC11051600; doi:10.1371/journal.pone.0294095)
Supplement: S4 Table — (XLSX) [file pone.0294095.s004.xlsx]

## Sheet: Sheet1
Chromosome	Position	ID	Allele0	Allele1	Beta	SE	F	P value	Pleiotrophy (Trait, PMID, Beta, P value)
1	25303576	rs10903122	G	A	0.0285338	0.0033483	72.6224	1.57e-17	NA
1	39801815	rs41270807	A	C	-0.0234241	0.00411322	32.4311	1.23501e-08	(Body mass index, UKBB, -0.0175, 2.709e-09), (Weight, UKBB, -0.01836, 1.588e-12), (Whole body fat-free mass, UKBB, -0.01375, 2.603e-13), (Whole body water mass, UKBB, -0.01372, 3.227e-13), (Body mass index, UKBB, -0.01708, 6.493e-09), (Weight, UKBB, -0.01813, 3.072e-12), (Whole body fat-free mass, UKBB, -0.01344, 8.991e-13), (Whole body water mass, UKBB, -0.01339, 1.173e-12), (Body mass index, UK…
1	89408073	rs4233335	C	A	-0.0193152	0.0033461	33.3212	7.81304e-09	NA
1	93045786	rs4847327	G	A	-0.0322584	0.0055573	33.6944	6.44882e-09	NA
1	110366083	rs484959	C	T	0.0205746	0.00336747	37.3298	9.97631e-10	NA
1	154355251	rs12121085	G	T	-0.0270495	0.00338869	63.7169	1.43615e-15	NA
1	161520931	rs56199187	C	T	-0.0940582	0.00518513	329.059	1.54099e-73	(Lipid metabolism phenotypes, 22286219, NA, 1e-10), (Lipid metabolism, 22286219, NA, 1e-10)
1	161681780	rs2275603	A	G	-0.0288774	0.00413355	48.8056	2.82683e-12	NA
2	27730940	rs1260326	C	T	0.0355729	0.00342506	107.87	2.8688e-25	(Type II diabetes, 26551672, 0.07696, 3.7e-09), (Total cholesterol, 24097068, -0.0512, 3.079e-42), (Total cholesterol, 20686565, -0.0551, 7.306e-27), (Triglycerides, 24097068, -0.1148, 2.29e-239), (Triglycerides, 20686565, -0.1159, 5.68e-133), (Total cholesterol, 20339536, NA, 4.986e-15), (Total cholesterol, 20686565, NA, 4.4e-28), (Total cholesterol, 23063622, NA, 2.33e-19), (Triglycerides, 1819…
2	39562351	rs75542036	T	C	-0.0425029	0.00770763	30.4085	3.49994e-08	NA
2	100775920	rs2309753	C	A	-0.0316662	0.00347967	82.8163	9.00534e-20	NA
2	112211072	rs56386991	C	T	-0.0204448	0.00359532	32.3363	1.29661e-08	NA
2	211540507	rs1047891	C	A	-0.0266951	0.0036093	54.7038	1.4012e-13	(High density lipoprotein, 24097068, -0.0269, 8.73e-10), (HDL cholesterol, 24097068, 0.027, 9e-10), (Systolic blood pressure, UKBB, -0.01612, 1.104e-09), (Weight, UKBB, 0.0154, 1.493e-11), (Whole body fat-free mass, UKBB, 0.01725, 1.507e-25), (Whole body water mass, UKBB, 0.01747, 4.339e-26), (Systolic blood pressure, UKBB, -0.01554, 5.672e-09), (Weight, UKBB, 0.01542, 2.052e-11), (Whole body fat…
2	227093745	rs2943641	C	T	-0.02189	0.00349435	39.2427	3.74274e-10	(Type II diabetes, 26551672, 0.1026, 6e-15), (Type II diabetes adjusted for BMI, 28566273, 0.09, 1.5e-09), (Type II diabetes, 28566273, 0.071, 1.1e-08), (Type II diabetes, 24509480, 0.08618, 2.6e-09), (Body mass index in males greater than 50 years of age, 26426971, -0.03, 4.7e-09), (Body mass index in males, 25673413, -0.0238, 1.36e-08), (Body mass index in non-smokers, 28443625, -0.0238, 7.906e…
3	12393125	rs1801282	C	G	-0.0453964	0.00511808	78.6735	7.32825e-19	(Type II diabetes adjusted for BMI, 28566273, 0.15, 1.9e-11), (Type II diabetes, 22885922, 0.1484, 5e-09), (Type II diabetes, 28566273, 0.13, 7.5e-12), (Type II diabetes, 24509480, 0.131, 5.7e-10), (Body mass index, 29273807, -0.025, 3.2e-13), (Body mass index, 29273807, -0.025, 1.4e-13), (Type 2 diabetes, 18372903, NA, 3.19e-08), (Type 2 diabetes, 22885922, NA, 1.1e-12), (Type 2 diabetes, 228859…
3	58397102	rs62258127	G	A	-0.0326471	0.00345558	89.258	3.46497e-21	(Body mass index, 29273807, 0.013, 4.5e-08), (Body mass index, 29273807, 0.014, 1.4e-10)
3	136272805	rs7612160	C	A	0.0208041	0.00352935	34.7463	3.75578e-09	(Body mass index, UKBB, 0.01676, 3.842e-11), (Body mass index, UKBB, 0.01639, 1.015e-10), (Body mass index, UKBB, 0.01661, 5.809e-11), (Body mass index, UKBB, 0.01677, 3.764e-11), (Body mass index, UKBB, 0.01675, 3.983e-11), (Body mass index, UKBB, 0.01671, 4.382e-11), (Body mass index, UKBB, 0.0168, 3.364e-11), (Body mass index, UKBB, 0.01678, 3.58e-11), (Body mass index, UKBB, 0.01692, 2.421e-1…
3	141206800	rs9819371	C	T	-0.0451238	0.00681334	43.8623	3.5229e-11	NA
3	186735690	rs5001409	A	C	-0.0192412	0.003422	31.6158	1.87897e-08	NA
4	3451109	rs2498323	G	A	0.0340604	0.00555183	37.6381	8.51628e-10	NA
4	26152727	rs77849807	A	G	0.09251	0.0134099	47.5912	5.25049e-12	NA
4	100239319	rs1229984	C	T	-0.0625716	0.0113892	30.1834	3.93025e-08	(Drinking intensity in ever drinkers, 21437268, NA, 3e-20), (Drinking intensity in ever drinkers in upper aero digestive tract cancer cases, 21437268, NA, 3e-12), (Alcohol consumption, 23743675, NA, 2e-08), (Alcohol consumption drinks per week, 28485404, 0.19, 3e-32), (Alcohol drinker status: never, UKBB, 0.01295, 7.975e-20), (Alcohol intake frequency, UKBB, 0.2818, 3.565e-122), (Alcohol intake v…
4	103444698	rs1585213	C	T	-0.0313361	0.00340684	84.6031	3.6467e-20	NA
5	55438580	rs6859219	C	A	-0.0283571	0.00417266	46.1846	1.07622e-11	NA
5	95277555	rs3777175	A	G	0.0328213	0.0041103	63.7624	1.40378e-15	NA
6	383546	rs1033180	C	T	-0.0391505	0.00641661	37.2275	1.05128e-09	NA
6	31346445	rs2523627	T	G	0.0199386	0.00343426	33.7072	6.40634e-09	NA
6	32427748	rs9268831	C	T	0.0197408	0.00334932	34.7389	3.7706e-09	(Body mass index, 28892062, 0.02219, 3.801e-10), (Whole body fat-free mass, UKBB, 0.0126, 2.472e-16), (Whole body water mass, UKBB, 0.01283, 7.959e-17), (Whole body fat-free mass, UKBB, 0.0133, 5.627e-18), (Whole body water mass, UKBB, 0.01349, 2.117e-18)
6	32631348	rs9274253	G	A	-0.0651972	0.00382628	290.338	4.19373e-65	NA
6	90814199	rs6454802	C	T	0.0250093	0.00342116	53.4388	2.66809e-13	NA
6	116421127	rs9400887	A	G	0.0190198	0.00341631	30.9954	2.58643e-08	(Total cholesterol, 20686565, -0.0275, 3.745e-08), (Total cholesterol, 20686565, NA, 3.745e-08), (Total cholesterol, 20686565, -0.0273, 3.848e-08), (Total cholesterol, 20686565, NA, 3.848e-08), (Total cholesterol, 24097068, -0.0258, 5.26e-12)
6	137134513	rs9321572	A	G	0.0202579	0.00340894	35.3143	2.80556e-09	NA
6	167534290	rs3093023	G	A	0.0194709	0.00336347	33.5117	7.08419e-09	NA
7	50305863	rs4917014	T	G	-0.0198282	0.00359563	30.41	3.49687e-08	(High density lipoprotein, 24097068, 0.0222, 1.026e-08), (HDL cholesterol, 24097068, 0.022, 1e-08), (HDL cholesterol levels, 28334899, -0.0222, 9e-11)
8	10683929	rs11776767	G	C	-0.0264869	0.00345795	58.6712	1.8638e-14	(Triglycerides, 24097068, 0.022, 2.873e-11), (Triglycerides, 20686565, 0.0254, 1.297e-08), (Triglycerides, 20686565, NA, 5.5e-09), (Triglycerides, 20686565, 2.01, 1e-08), (Triglycerides, 24097068, 0.022, 3e-11), (Triglycerides, 20686565, NA, 1e-08), (Triglycerides, 24097068, 0.0218, 4.197e-11), (Triglycerides, 20686565, 0.0252, 1.572e-08), (Triglycerides, 20686565, NA, 1.572e-08), (Triglycerides,…
9	86617265	rs1982151	G	A	0.0225709	0.00382217	34.8721	3.52103e-09	NA
9	136131188	rs8176749	C	T	0.0529424	0.00700147	57.178	3.98107e-14	(Low density lipoprotein, 24097068, -0.0454, 2.293e-08), (Low density lipoprotein, 24097068, -0.0474, 1.091e-08), (Low density lipoprotein, 24097068, -0.0585, 1.029e-08), (Low density lipoprotein, 24097068, -0.0475, 2.171e-11), (Low density lipoprotein, 24097068, -0.0541, 3.626e-08), (Low density lipoprotein, 24097068, -0.055, 3.31e-08), (Low density lipoprotein, 24097068, -0.0544, 4.225e-08), (L…
10	17891705	rs1926736	G	A	-0.0192372	0.00343705	31.3265	2.18077e-08	NA
10	71093392	rs16926246	C	T	0.0358601	0.00496052	52.2599	4.86295e-13	(HbA1C, 20858683, 0.089, 3.11e-54), (HbA1c, 28887542, 0.13, 1.749e-34), (HbA1C, 20858683, 0.0586, 3.194e-25), (HbA1c, 28887542, 0.12, 8.581e-32), (HbA1c, 28887542, 0.12, 4.254e-32), (HbA1c, 28887542, 0.12, 2.567e-32), (HbA1c, 28887542, 0.12, 6.168e-33)
11	61597972	rs1535	A	G	0.0403715	0.00350641	132.564	1.12642e-30	(High density lipoprotein, 24097068, 0.0391, 5.74e-27), (High density lipoprotein, 20686565, 0.0469, 1.446e-21), (Low density lipoprotein, 24097068, 0.0529, 7.774e-41), (Low density lipoprotein, 20686565, 0.0501, 1.956e-21), (Total cholesterol, 24097068, 0.0497, 8.624e-39), (Total cholesterol, 20686565, 0.0505, 4.205e-22), (Triglycerides, 24097068, -0.0463, 5.488e-40), (Triglycerides, 20686565, -…
11	111245074	rs4245182	G	A	-0.0237747	0.00387663	37.6116	8.63316e-10	NA
11	118947634	rs540261	C	T	-0.0213293	0.00336639	40.1443	2.35879e-10	NA
11	120340060	rs2305013	A	T	0.0479262	0.00761212	39.6401	3.05358e-10	(Whole body fat-free mass, UKBB, 0.0206, 4.399e-09), (Whole body water mass, UKBB, 0.02054, 5.194e-09), (Whole body fat-free mass, UKBB, 0.01988, 1.497e-08), (Whole body water mass, UKBB, 0.01982, 1.742e-08), (Whole body fat-free mass, UKBB, 0.02164, 4.113e-09), (Whole body water mass, UKBB, 0.02151, 5.359e-09), (Whole body fat-free mass, UKBB, 0.02154, 4.817e-09), (Whole body water mass, UKBB, 0…
11	122485835	rs11218712	G	C	-0.020063	0.00334122	36.0563	1.91681e-09	NA
12	111884608	rs3184504	C	T	0.0388254	0.00334644	134.606	4.02624e-31	(Diastolic blood pressure, 27618447, NA, 2.952e-20), (Coronary artery disease, 23202125, -0.06797, 1.8e-11), (Coronary artery disease, 26343387, -0.06421, 1.03e-09), (Myocardial infarction, 26343387, -0.07334, 3.185e-10), (Body mass index, 29273807, 0.014, 1.9e-09), (Body mass index, 29273807, 0.013, 1.6e-09), (High density lipoprotein, 24097068, 0.0258, 4.097e-12), (Low density lipoprotein, 2409…
14	24883887	rs8017377	G	A	0.0185905	0.00333822	31.0136	2.56212e-08	(Low density lipoprotein, 24097068, 0.0303, 2.516e-15), (Low density lipoprotein, 20686565, 0.0371, 4.85e-11), (Total cholesterol, 24097068, 0.0251, 3.106e-11), (LDL cholesterol, 20686565, NA, 4.85e-11), (LDL cholesterol, 20686565, 1.17, 4e-11), (LDL cholesterol, 24097068, 0.03, 3e-15), (LDL cholesterol levels, 28334899, 0.0303, 2e-14), (Cholesterol ldl, 20686565, NA, 4e-11), (Low density lipopro…
14	50923249	rs12881869	C	T	-0.0357962	0.00649744	30.3521	3.60296e-08	NA
14	94844947	rs28929474	C	T	0.119063	0.0118089	101.656	6.60389e-24	(Whole body fat-free mass, UKBB, 0.03422, 2.996e-10), (Whole body water mass, UKBB, 0.03418, 3.37e-10), (Coronary artery disease, 29212778, -0.1278, 9.349e-09), (Coronary artery disease, 29212778, 0.1363, 8e-10), (Coronary artery disease, 29212778, 0.165, 5e-10), (Whole body fat-free mass, UKBB, 0.0333, 4.23e-10), (Whole body water mass, UKBB, 0.03315, 5.33e-10), (Coronary artery disease, 2921277…
14	103274547	rs2015407	G	A	0.0401674	0.00349084	132.4	1.22321e-30	(Body fat percentage, UKBB, 0.01283, 4.555e-11), (Body mass index, UKBB, 0.01973, 4.14e-15), (Weight, UKBB, 0.01643, 1.355e-13), (Whole body fat mass, UKBB, 0.01841, 1.134e-13), (Body fat percentage, UKBB, 0.01282, 4.789e-11), (Body mass index, UKBB, 0.01975, 4.019e-15), (Weight, UKBB, 0.01641, 1.447e-13), (Whole body fat mass, UKBB, 0.01838, 1.23e-13), (Body fat percentage, UKBB, 0.01275, 6.08e-…
15	60883281	rs339969	A	C	-0.0215196	0.0034256	39.4635	3.34272e-10	NA
15	70379533	rs35485240	A	C	-0.0233167	0.00389011	35.9261	2.0496e-09	NA
16	89702124	rs449882	C	G	0.0224842	0.00339349	43.8997	3.45621e-11	(Self-reported hypertension, UKBB, 0.007559, 2.362e-12), (Vascular or heart problems diagnosed by doctor: high blood pressure, UKBB, 0.007264, 3.01e-11), (Self-reported hypertension, UKBB, 0.007479, 4.197e-12), (Vascular or heart problems diagnosed by doctor: high blood pressure, UKBB, 0.007227, 3.936e-11), (Self-reported hypertension, UKBB, 0.007522, 3.523e-12), (Vascular or heart problems diagn…
17	1618363	rs11078597	T	C	0.0321231	0.00428441	56.2151	6.49681e-14	NA
17	1990959	rs3744274	A	C	0.0267501	0.00351107	58.0459	2.56035e-14	(Systolic blood pressure, UKBB, 0.0186, 5.885e-13), (Systolic blood pressure, UKBB, 0.01853, 8.081e-13), (Systolic blood pressure, UKBB, 0.01842, 1.089e-12), (Systolic blood pressure, UKBB, 0.01952, 8.16e-14), (Systolic blood pressure, UKBB, 0.01833, 6.039e-13), (Systolic blood pressure, UKBB, 0.0184, 5.045e-13), (Systolic blood pressure, UKBB, 0.01834, 5.825e-13), (Systolic blood pressure, UKBB,…
17	7462969	rs3803800	G	A	0.0370949	0.00410036	81.8435	1.47265e-19	NA
17	16863638	rs4985726	C	G	0.0772488	0.00559892	190.36	2.65338e-43	NA
17	45794706	rs1808192	G	A	-0.0207611	0.0035553	34.0995	5.23612e-09	(Body mass index adjusted for physical activity, 28448500, -0.0227, 1.75e-08), (Body mass index, 28448500, -0.0227, 2e-08), (Body mass index joint analysis main effects and physical activity interaction, 28448500, NA, 3e-09)
18	60835738	rs17070779	T	C	0.0284078	0.00503007	31.8953	1.6272e-08	NA
19	1079959	rs36084354	G	A	-0.0360933	0.00577247	39.0958	4.03515e-10	NA
19	35550878	rs45512696	C	T	0.0409024	0.00441593	85.7933	1.99756e-20	NA
19	49211969	rs676388	C	T	-0.0283619	0.0033692	70.8626	3.83001e-17	(Low density lipoprotein, 24097068, 0.0265, 1.31e-11), (Total cholesterol, 24097068, 0.0283, 6.232e-14), (Total cholesterol, 20686565, 0.0292, 6.14e-09), (Total cholesterol, 20686565, NA, 6.14e-09), (Alcohol intake frequency, UKBB, -0.01992, 2.444e-08), (Self-reported high cholesterol, UKBB, 0.006341, 2.286e-15), (Self-reported hypertension, UKBB, 0.006011, 1.999e-08), (Alcohol intake frequency, …
19	50038017	rs10419198	C	T	-0.0621537	0.00387838	256.823	8.45668e-58	NA
19	50243794	rs111814383	T	G	0.0557059	0.00984699	32.0033	1.53904e-08	NA
20	60920700	rs6143035	T	C	0.0219106	0.00385151	32.3628	1.279e-08	NA
22	24179922	rs3177243	G	C	0.0272707	0.00467241	34.0652	5.32991e-09	NA
22	30563343	rs9614152	G	A	0.0249512	0.00452984	30.3401	3.62568e-08	NA
