# Supplementary material for: Mendelian randomization study of whole blood viscosity and cardiovascular diseases
Source: PLoS One. 2024 Apr 26;19(4):e0294095. doi: 10.1371/journal.pone.0294095 (PMC11051600; doi:10.1371/journal.pone.0294095)
Supplement: S5 Table — (XLSX) [file pone.0294095.s005.xlsx]

## Sheet: S5 Table
		Group 1: Risk factor, Group 2: Outcome																	Group 2: Risk factor, Group 1: Outcome																	Meta-analysis
Exposure	Outcome	MR-Egger				IVW				WM				Pleiotrophy			Heterogeneity		MR-Egger				IVW				WM				Pleiotrophy			Heterogeneity		MR-Egger			IVW			WM
		#SNP	Beta	Se	P	#SNP	Beta	Se	P	#SNP	Beta	Se	P	MR-egger intercept	se	pval	Q Pvalue, Egger	Q Pvalue IVW	#SNP	Beta	Se	P	#SNP	Beta	Se	P	#SNP	Beta	Se	P	MR-egger intercept	se	pval	Q Pvalue, Egger	Q Pvalue IVW	Beta	Se	P	Beta	Se	P	Beta	Se	P
HSR	MACE	45	0.132356	0.238982	0.582563	45	-0.0134059	0.101292	0.894708	45	-0.219054	0.112304	0.0511126	-0.00487288	0.0072262	0.503708	8.59283e-06	9.79175e-06	35	-0.401935	0.286124	0.169437	35	-0.0227495	0.109367	0.835221	35	-0.0411923	0.125299	0.742344	0.0121642	0.00850342	0.161975	0.000743995	0.000360165	-0.087206	0.183419	0.634468	-0.01772	0.0743152	0.811537	-0.141334	0.0825288	0.0867968
HSR	MI	45	0.0802674	0.274818	0.771634	45	-0.0129168	0.116053	0.911378	45	-0.0457463	0.131302	0.727535	-0.00311487	0.00830903	0.709594	0.000168947	0.00022611	35	-0.384138	0.298951	0.207754	35	0.029743	0.114574	0.795175	35	-0.0177996	0.140112	0.89891	0.0132782	0.00888528	0.144573	0.0476864	0.031596	-0.132437	0.20232	0.512731	0.00868668	0.081534	0.915153	-0.0333073	0.0960287	0.728706
HSR	Stroke	45	0.315778	0.374762	0.404108	45	0.0421571	0.159029	0.79094	45	-0.228101	0.212667	0.283462	-0.00913972	0.0113252	0.424093	0.0181464	0.0190668	35	0.416708	0.457935	0.369436	35	0.112239	0.171144	0.511942	35	0.170143	0.242936	0.483701	-0.00976766	0.0136104	0.478017	0.0615929	0.0673177	0.356262	0.290022	0.219299	0.07463	0.116498	0.521775	-0.0344572	0.159068	0.828505
HSR	Revascull	45	-0.027545	0.330003	0.933866	45	0.0663154	0.139328	0.634099	45	-0.11625	0.192246	0.545383	0.00313846	0.00998006	0.754683	0.119521	0.138971	35	-0.861045	0.473696	0.0781968	35	-0.00198839	0.185596	0.991452	35	-0.027677	0.220602	0.900158	0.0275563	0.0140772	0.0587889	0.0137302	0.00426278	-0.29989	0.270774	0.268065	0.0416964	0.111425	0.708247	-0.0765087	0.143126	0.592957
HSR	Death	45	0.210027	0.403137	0.605052	45	0.130909	0.170261	0.44197	45	0.00487826	0.248205	0.984319	-0.00264669	0.0121946	0.829205	0.35403	0.392535	35	-0.778463	0.494104	0.124679	35	-0.0999597	0.187314	0.593584	35	-0.103856	0.280293	0.710991	0.0217592	0.0146803	0.147773	0.502157	0.444362	-0.18502	0.312361	0.553631	0.0264595	0.125991	0.833659	-0.0432188	0.185665	0.815934
LSR	MACE	43	0.0149657	0.184466	0.935734	43	-0.0496892	0.0856808	0.561959	43	-0.243032	0.107391	0.023632	-0.00236825	0.00596685	0.693499	0.00378738	0.00479504	40	-0.346384	0.237358	0.152692	40	-0.0420431	0.0951936	0.658736	40	-0.0443559	0.108873	0.683708	0.010486	0.00750865	0.170662	0.000972452	0.000538204	-0.121101	0.145652	0.405724	-0.0462672	0.0636838	0.467524	-0.148999	0.0792598	0.0601252
LSR	MI	43	-0.0289087	0.207616	0.889941	43	-0.0404403	0.0962502	0.67437	43	-0.133341	0.11582	0.249621	-0.000422349	0.00671507	0.950155	0.0346972	0.0434226	40	-0.317096	0.245586	0.20444	40	0.0130846	0.0987285	0.894565	40	-0.0341141	0.129858	0.79278	0.0113766	0.00776916	0.151331	0.0783721	0.0577079	-0.149026	0.158551	0.347256	-0.0143581	0.0689187	0.834968	-0.0858878	0.0868573	0.322742
LSR	Stroke	43	0.268178	0.315659	0.400491	43	-0.113269	0.149519	0.448717	43	-0.265889	0.204976	0.194573	-0.0139575	0.0102022	0.178736	0.0585688	0.0455931	40	0.318431	0.386633	0.415305	40	0.0442628	0.152395	0.771474	40	-0.0082405	0.212123	0.969012	-0.00944532	0.0122297	0.444698	0.0608752	0.0649257	0.288278	0.244516	0.23841	-0.0360037	0.106728	0.73586	-0.132298	0.143244	0.355702
LSR	Revascull	43	-0.165107	0.259732	0.528517	43	0.106438	0.121868	0.382454	43	-0.0361382	0.176295	0.837582	0.00994752	0.00840238	0.243274	0.618732	0.599564	40	-0.627709	0.400384	0.125227	40	-0.0216882	0.162071	0.893546	40	-0.0743478	0.196363	0.704967	0.0208759	0.0126638	0.1075	0.0117736	0.0059181	-0.30212	0.217899	0.16559	0.0601596	0.0974038	0.536819	-0.0540363	0.133052	0.684648
LSR	Death	43	-0.00872613	0.37053	0.981325	43	0.160646	0.172512	0.351741	43	0.0985086	0.263314	0.708322	0.00620775	0.0119893	0.607398	0.227098	0.25095	40	-0.557288	0.421251	0.193763	40	-0.0615006	0.166894	0.7125	40	-0.144871	0.254074	0.568547	0.0170739	0.0133199	0.207667	0.511394	0.481944	-0.24801	0.278218	0.372701	0.0458969	0.119949	0.701989	-0.0215006	0.18107	0.90548
